# Supplementary material for: SpheronizaTor: Spherical Voxelization for Interpretable Protein Microenvironment Modeling
Source: Comput Struct Biotechnol J. 2026 May 7;35(1):0076. doi: 10.34133/csbj.0076 (PMC13150068; doi:10.34133/csbj.0076)
Supplement: Supplementary 1 — Table S1 [file csbj.0076.f1.xlsx]

## Sheet: SheronizaTor results
SpheronizaTor results
Epoch	Train Loss	Test Loss	Accuracy	Precision	Recall	F1	Dice	IoU
50	0.4567	0.4351	0.9184	0.781	0.9306	0.8435	0.8435	0.7587
49	0.4327	0.4803	0.9211	0.7886	0.9289	0.8473	0.8473	0.7644
48	0.425	0.5538	0.9313	0.9057	0.7732	0.8201	0.8201	0.7392
47	0.3997	0.366	0.9405	0.848	0.9015	0.8689	0.8689	0.798
46	0.4228	0.4356	0.9128	0.767	0.9334	0.8364	0.8364	0.7473
45	0.4181	0.3827	0.9244	0.7987	0.9268	0.8524	0.8524	0.7711
44	0.4283	0.3743	0.9326	0.8206	0.9207	0.8623	0.8623	0.7862
43	0.4365	0.376	0.9423	0.8675	0.8925	0.8748	0.8748	0.8048
42	0.4342	0.5594	0.8997	0.7371	0.9305	0.8134	0.8134	0.7168
41	0.4547	0.3857	0.93	0.8141	0.9192	0.859	0.859	0.78
40	0.5271	0.5061	0.8991	0.7408	0.9348	0.8185	0.8185	0.7233
39	0.5519	0.425	0.9265	0.8221	0.8991	0.8529	0.8529	0.7719
38	0.7924	0.732	0.9499	0.9045	0.8644	0.877	0.877	0.814
37	0.8	0.7826	0.9502	0.8965	0.8802	0.8816	0.8816	0.8184
36	0.8037	0.7923	0.9459	0.8809	0.8835	0.8757	0.8757	0.8083
35	0.8131	0.8034	0.945	0.8972	0.831	0.8546	0.8546	0.7867
34	0.8158	0.8053	0.9394	0.8525	0.8944	0.8665	0.8665	0.7945
33	0.8308	0.8082	0.939	0.8585	0.8691	0.8575	0.8575	0.7856
32	0.8313	0.8277	0.9291	0.8118	0.9184	0.8558	0.8558	0.7765
31	0.8411	0.8138	0.9406	0.8762	0.8387	0.8467	0.8467	0.7739
30	0.8492	0.8276	0.933	0.8419	0.8547	0.8423	0.8423	0.765
29	0.8623	0.8583	0.9165	0.7892	0.8977	0.8351	0.8351	0.7482
28	0.8791	0.8455	0.9238	0.8152	0.8528	0.8291	0.8291	0.7452
27	0.8986	0.8645	0.9231	0.8494	0.7947	0.811	0.811	0.7265
26	0.9219	0.8803	0.916	0.8105	0.8239	0.8114	0.8114	0.7219
25	0.9471	0.9225	0.8922	0.7341	0.8646	0.7895	0.7895	0.6907
24	1.0177	1.0217	0.841	0.6691	0.8632	0.7481	0.7481	0.6231
23	1.083	1.0456	0.8308	0.643	0.8521	0.7288	0.7288	0.6038
22	1.1447	1.121	0.8337	0.7899	0.5927	0.6673	0.6673	0.53
21	1.2331	1.1833	0.7875	0.6511	0.6292	0.633	0.633	0.4877
20	1.3141	1.2939	0.6708	0.4848	0.8272	0.6023	0.6023	0.4495
19	1.346	1.3183	0.6699	0.4904	0.6898	0.5673	0.5673	0.4127
18	1.3685	1.362	0.6302	0.45	0.6954	0.5384	0.5384	0.3862
17	1.3793	1.3698	0.6528	0.474	0.6126	0.5251	0.5251	0.3706
16	1.3885	1.3845	0.6341	0.4525	0.5119	0.4722	0.4722	0.3242
15	1.3952	1.3898	0.5971	0.4288	0.6864	0.5178	0.5178	0.3623
14	1.3988	1.4055	0.5555	0.4045	0.7533	0.5136	0.5136	0.361
13	1.4026	1.3966	0.5982	0.4302	0.6686	0.5112	0.5112	0.3559
12	1.415	1.4042	0.6147	0.4438	0.5263	0.468	0.468	0.315
11	1.4385	1.4144	0.6055	0.4375	0.4883	0.4426	0.4426	0.2914
10	1.4503	1.4375	0.6354	0	0	0	0	0
9	1.4518	1.4461	0.6354	0	0	0	0	0
8	1.4519	1.4457	0.6354	0	0	0	0	0
7	1.4522	1.445	0.6354	0	0	0	0	0
6	1.4523	1.4452	0.6354	0	0	0	0	0
5	1.4523	1.447	0.6354	0	0	0	0	0
4	1.4523	1.4494	0.6354	0	0	0	0	0
3	1.4526	1.4447	0.6354	0	0	0	0	0
2	1.4538	1.4455	0.6354	0	0	0	0	0
1	1.4573	1.4458	0.6354	0	0	0	0	0

## Sheet: PyUUL results
pyuul results
Epoch	Train Loss	Test Loss	Accuracy	Precision	Recall	F1	Dice	IoU
50	1.3504	1.3439	0.62	0.396	0.615	0.4775	0.4775	0.3407
49	1.3386	1.3452	0.6003	0.3863	0.7004	0.4954	0.4954	0.3577
48	1.3483	1.3584	0.5702	0.3743	0.7635	0.4986	0.4986	0.3606
47	1.3459	1.3523	0.6049	0.3982	0.6911	0.4987	0.4987	0.3598
46	1.3551	1.3492	0.6114	0.3979	0.6585	0.4824	0.4824	0.3463
45	1.3601	1.3647	0.6035	0.3762	0.5922	0.4329	0.4329	0.3084
44	1.3691	1.4019	0.5476	0.3919	0.8054	0.5168	0.5168	0.3711
43	1.3649	1.3712	0.6026	0.3685	0.5945	0.4329	0.4329	0.3081
42	1.3716	1.3653	0.6121	0.3746	0.555	0.4292	0.4292	0.3039
41	1.3772	1.3638	0.6162	0.3927	0.5431	0.4236	0.4236	0.2995
40	1.3797	1.3697	0.6177	0.3781	0.5091	0.4143	0.4143	0.2903
39	1.3782	1.3762	0.5765	0.3907	0.7246	0.4864	0.4864	0.35
38	1.3831	1.3742	0.6081	0.3811	0.5713	0.4388	0.4388	0.3111
37	1.3851	1.3829	0.624	0.37	0.4161	0.3746	0.3746	0.2554
36	1.3855	1.3767	0.6206	0.3827	0.4986	0.4125	0.4125	0.2882
35	1.3852	1.3812	0.5739	0.3639	0.6792	0.4546	0.4546	0.3261
34	1.3839	1.3862	0.5658	0.3844	0.7442	0.4852	0.4852	0.3489
33	1.3924	1.3841	0.6223	0.3675	0.4367	0.3784	0.3784	0.2607
32	1.3883	1.3919	0.6177	0.3422	0.453	0.3654	0.3654	0.2557
31	1.3909	1.3849	0.6226	0.3672	0.4505	0.3745	0.3745	0.2609
30	1.391	1.3959	0.5607	0.3679	0.7345	0.4766	0.4766	0.3416
29	1.3936	1.3851	0.5907	0.3562	0.5903	0.4202	0.4202	0.2985
28	1.3939	1.3866	0.5779	0.3522	0.6445	0.4394	0.4394	0.3135
27	1.3954	1.389	0.585	0.3601	0.6273	0.4346	0.4346	0.31
26	1.3981	1.3895	0.577	0.3549	0.6354	0.434	0.434	0.3091
25	1.4003	1.396	0.6215	0.3255	0.3881	0.3277	0.3277	0.2269
24	1.3992	1.4075	0.6287	0.3242	0.2451	0.2448	0.2448	0.1604
23	1.4038	1.3931	0.584	0.3555	0.6027	0.4217	0.4217	0.2992
22	1.4031	1.3906	0.5901	0.333	0.5495	0.3971	0.3971	0.2796
21	1.4065	1.3997	0.6122	0.3283	0.4256	0.3435	0.3435	0.2385
20	1.4049	1.395	0.6068	0.329	0.4645	0.3614	0.3614	0.2524
19	1.4037	1.3978	0.61	0.3287	0.441	0.3496	0.3496	0.2435
18	1.407	1.4	0.6157	0.3201	0.3847	0.3216	0.3216	0.2216
17	1.4055	1.395	0.588	0.3457	0.5695	0.4069	0.4069	0.2872
16	1.4075	1.399	0.5979	0.3345	0.499	0.3771	0.3771	0.2634
15	1.4084	1.3981	0.599	0.3331	0.4896	0.3728	0.3728	0.2601
14	1.4082	1.428	0.6216	0.2535	0.1551	0.1685	0.1685	0.1057
13	1.4127	1.4001	0.6061	0.3396	0.4283	0.3435	0.3435	0.2372
12	1.4125	1.3983	0.5917	0.338	0.5372	0.3948	0.3948	0.277
11	1.4102	1.4204	0.6168	0.2771	0.23	0.2265	0.2265	0.1473
10	1.4161	1.4282	0.5231	0.3681	0.7753	0.48	0.48	0.3419
9	1.4159	1.4069	0.6088	0.329	0.3703	0.3118	0.3118	0.2127
8	1.4275	1.4105	0.564	0.3494	0.6589	0.44	0.44	0.3125
7	1.4373	1.4326	0.6053	0.3409	0.4388	0.3486	0.3486	0.2412
6	1.4483	1.4381	0.6354	0	0	0	0	0
5	1.4498	1.4502	0.6354	0	0	0	0	0
4	1.4505	1.4427	0.6354	0	0	0	0	0
3	1.4511	1.4472	0.6354	0	0	0	0	0
2	1.4516	1.4439	0.6354	0	0	0	0	0
1	1.4532	1.446	0.6354	0	0	0	0	0
